# Supplementary material for: Airway Microbiota in Patients With Synchronous Multiple Primary Lung Cancer: The Bacterial Topography of the Respiratory Tract
Source: Front Oncol. 2022 Apr 12;12:811279. doi: 10.3389/fonc.2022.811279 (PMC9041701; doi:10.3389/fonc.2022.811279)
Supplement: Supplementary file 3 [file Table_1.xls]

## Sheet: Beta diversity analysis. PCoA a
sample	group	PC1	PC2	PC3	PC4	PC5	PC6	PC7	PC8	PC9	PC10	PC11	PC12	PC13	PC14	PC15	PC16	PC17	PC18	PC19	PC20	PC21	PC22	PC23	PC24	PC25	PC26	PC27	PC28	PC29	PC30	PC31	PC32	PC33	PC34	PC35	PC36	PC37	PC38	PC39	PC40	PC41	PC42	PC43	PC44	PC45	PC46	PC47	PC48
M147	NT	0.2113	-0.1936	0.038	0.2513	-0.0444	0.0133	-0.0049	-0.2449	0.3634	-0.2471	0.0819	0.0716	-0.0443	0.1024	-0.0076	0.087	0.1895	-0.1406	-0.1403	0.0275	0.1163	0.1297	-0.0485	-0.0224	-0.0282	0.0125	-0.0063	0.0195	-0.0032	-0.0126	-0.0072	0.0137	0.0126	-0.0177	0.0142	-0.0022	0.0146	-0.0148	0.0185	-0.0146	0.0017	0.0091	-0.014	-0.0033	0.0051	-0.0034	-0.0046	-0.0002
M50	NT	0.3909	-0.3621	-0.1723	-0.2151	-0.0687	-0.0105	0.117	-0.003	-0.0379	0.0659	0.0392	-0.0562	0.0587	-0.0382	-0.1045	0.0517	0.0285	0.0028	-0.0067	0.005	0.0395	0.0522	-0.0068	0.0482	-0.032	-0.046	0.1129	-0.0755	-0.0962	0.0347	-0.0185	0.0197	-0.0113	0.0078	-0.0157	0.0334	-0.0134	0.0213	-0.0358	0.0298	0.0122	-0.0015	0.0338	-0.0143	-0.0094	-0.0077	-0.0038	0.0087
M53	NT	0.4252	0.0305	-0.0261	0.0433	0.0341	0.0205	-0.0609	-0.1086	0.0025	-0.2105	-0.0353	0.0314	-0.1053	0.0033	-0.0156	-0.1014	-0.0401	-0.0321	0.0596	-0.0459	-0.0978	0.0048	-0.0735	0.0122	0.1214	-0.0441	0.0135	-0.0486	-0.0927	-0.0138	0.0448	-0.0804	-0.1113	-0.0266	0.0244	0.0584	-0.047	0.041	-0.0397	0.0396	0.0031	-0.0206	0.061	-0.0083	-0.0468	0.0276	0.0403	-0.0038
M55	NT	0.2533	0.4211	0.0785	-0.0687	-0.026	-0.0351	-0.0241	0.0385	-0.008	-0.0026	-0.0125	0.0428	-0.0405	0.0006	0.0302	-0.0503	-0.0765	-0.0009	-0.0665	-0.0464	0.1284	-0.001	0.0268	-0.0566	-0.1131	0.0378	0.04	0.0312	-0.0242	-0.0029	-0.0109	-0.0504	-0.0212	0.0104	-0.0388	0.0338	0.0254	-0.0055	-0.0791	0.0155	0.0019	0.0079	-0.034	0.0095	0.0204	0.0243	0.0635	0.0499
M56	NT	0.4213	-0.2759	-0.1476	-0.1058	0.0604	0.0033	-0.0684	0.0559	0.0084	-0.0105	-0.0083	0.021	-0.0402	0.0138	-0.0204	-0.0782	-0.0404	-0.0288	-0.0353	-0.0094	-0.0547	-0.0412	-0.0109	-0.0571	-0.0063	-0.0225	-0.0541	0.0924	-0.023	-0.0775	0.1053	-0.1258	0.0384	-0.0768	-0.0033	-0.1582	0.0496	0.018	0.0482	-0.0018	0.0299	-0.0255	0.0338	-0.0309	-0.0073	-0.0042	-0.0454	-0.014
M57	NT	0.1662	0.428	0.0294	-0.0626	0.0445	-0.0432	-0.0281	0.1069	0.0257	-0.0041	0.0101	-0.0393	-0.0286	-0.0474	-0.005	-0.0462	-0.044	-0.0628	-0.1056	-0.1005	0.064	-0.0048	0.0472	-0.0063	-0.0224	0.014	0.0237	0.0647	0.0021	-0.0279	0.0249	-0.0295	-0.007	0.0095	-0.0275	-0.0035	-0.0069	0.0229	-0.0267	-0.0028	-0.0479	-0.0113	-0.0266	0.0503	0.0403	-0.0049	-0.0664	0.0113
M59	NT	0.2522	0.2406	0.101	0.1261	0.1635	0.0012	-0.0874	0.0478	0.0367	0.2058	0.0063	-0.2206	-0.0165	-0.127	-0.0369	0.0379	0.0257	-0.0915	-0.1368	-0.0297	0.0144	-0.0285	0.0064	0.0777	-0.059	0.0172	-0.0781	-0.0303	0.001	-0.0364	0.0137	-0.0114	0.0909	-0.0792	-0.009	0.0938	0.0225	0.0468	0.0623	0.0514	0.007	0.0131	0.0708	-0.0208	-0.0152	0.0087	0.0607	-0.0031
M47	NT	0.1299	0.4512	-0.02	-0.1201	-0.113	0.0311	0.0142	-0.042	-0.0306	-0.0052	0.0267	0.0353	-0.0241	0.0869	-0.1232	-0.0267	0.01	-0.0153	0.0033	-0.0052	-0.0891	0.0035	-0.021	-0.0196	-0.0202	0.0005	0.003	-0.0086	0.0186	-0.0074	-0.027	0.0253	0.0184	-0.0145	0.0211	-0.0028	-0.0277	-0.0563	0.0262	0.015	0.0331	-0.013	-0.0209	-0.0062	0.0254	0.0162	0.0107	-0.0278
M61	NT	0.3562	-0.2487	-0.0828	0.0965	0.1942	0.0088	-0.1728	0.1507	-0.0416	-0.069	-0.0378	0.0662	-0.0005	0.051	-0.0338	-0.0429	-0.0274	0.0094	0.0352	-0.0339	-0.0097	-0.017	-0.0029	0.0125	0.0148	-0.017	0.0382	0.0229	-0.0132	-0.0285	-0.0033	0.0214	-0.0439	-0.0199	0.0154	0.1949	0.0779	-0.0023	0.0666	-0.0199	0.0431	-0.0284	-0.0741	-0.0196	0.0277	-0.0565	-0.0444	-0.02
M158	NT	0.4047	-0.4414	-0.202	-0.2044	-0.067	-0.0193	0.0766	0.0096	-0.0261	0.0358	0.0158	-0.0352	0.016	-0.0221	-0.0359	-0.0047	0.0074	-0.0477	-0.0552	-0.0087	-0.0039	0.0162	-0.0137	-0.0079	-0.0032	-0.0138	0.0163	-0.0241	-0.0193	0.009	-0.0049	0.0128	-0.0012	0.0215	-0.0255	-0.0471	0.024	-0.0052	0.0064	0.0129	-0.0067	-0.0098	-0.0023	0.008	-0.0268	0.0074	0.0002	-0.0155
M153	NT	0.383	-0.4429	-0.1747	-0.1918	-0.029	-0.0169	0.0395	-0.0092	0.0026	0.0039	0.0149	-0.0131	0.0114	-0.0484	-0.0136	-0.0171	-0.0236	0.0113	-0.0008	-0.0298	-0.0348	-0.0184	-0.0019	-0.0382	0.0207	0.0363	-0.0535	0.0181	0.0621	0.0004	0.0088	0.0004	-0.0235	-0.0088	0.0247	-0.0138	0.0508	-0.0439	0.0285	-0.0457	-0.0026	0.0524	-0.0204	-0.0046	0.0362	0.0617	0.0835	0.0084
M62	NT	0.1388	0.4436	-0.0206	-0.1185	-0.0617	0.0011	0.0127	0.0166	-0.0083	-0.0529	-0.0229	0.0667	-0.0061	-0.0013	0.1013	-0.0538	-0.0136	-0.0579	-0.0046	-0.0387	-0.0054	-0.0051	0.0094	-0.0467	0.0015	-0.0102	0.0822	0.004	-0.0505	0.0285	0.0202	0.0013	-0.0511	-0.0017	-0.0167	0.0055	-0.0807	-0.0333	0.0654	-0.0207	0.0204	0.0299	-0.0214	0.0137	0.0116	-0.0199	0.0138	0.0241
M40	NT	0.2384	0.0236	0.1082	0.2595	-0.0224	0.0235	0.008	-0.2826	0.1824	-0.1236	0.0684	-0.1988	-0.0867	-0.2233	-0.0673	-0.0812	-0.2584	0.1308	0.1043	0.002	-0.036	-0.0421	0.0247	0.0121	-0.0295	-0.017	0.0475	-0.0147	-0.0012	0.0355	-0.0153	0.0438	0.0287	0.0371	-0.0229	-0.0328	0.0475	-0.0063	0.0178	0.0035	-0.0125	0.0038	-0.0148	0.0112	0.0254	-0.0119	-0.0166	0.0061
M143	NT	0.37	-0.3811	-0.1554	-0.1353	-0.0976	-0.0197	0.1093	-0.0832	0.0588	0.0079	0.0358	-0.0289	0.0387	-0.0834	0.0421	0.0095	-0.0094	0.0479	0.0058	-0.0269	-0.0104	-0.0583	0.0063	-0.0816	0.0264	0.064	-0.1112	0.1153	0.1608	-0.0325	-0.0443	-0.0162	0.0324	-0.0014	0.0419	0.1117	-0.1591	0.0152	-0.0383	0.0138	-0.0279	-0.0057	0.0092	0.0157	-0.0125	-0.0271	-0.0311	0.0169
M140	NT	0.1723	0.4318	0.0031	-0.1073	-0.0919	0.0446	0.045	-0.0116	-0.0479	-0.0396	0.0255	0.0675	-0.0056	0.121	-0.1226	0.0141	-0.0309	0.0492	0.0191	0.0992	0.0252	0.0224	-0.013	0.0327	0.0066	0.0086	-0.1007	-0.0085	0.0394	0.0174	-0.0116	0.0351	-0.0104	0.0443	0.0032	0.0258	0.0694	0.0204	-0.0042	0.0067	-0.0071	-0.0053	0.0254	-0.0185	-0.0283	-0.0172	0.0233	-0.0062
M48	NT	0.1483	0.4471	0.0115	-0.1156	-0.0446	0.0364	0.051	-0.0389	-0.0165	0.0178	0.0661	-0.0165	-0.0342	0.0901	-0.1848	-0.0167	0.0132	-0.0058	-0.039	-0.0173	-0.09	0.0008	0.0253	0.0134	-0.0224	-0.0093	-0.0196	0.0149	0.0296	-0.0398	-0.0083	0.0036	0.0529	-0.0406	-0.0105	-0.0359	-0.0164	0.0117	-0.0351	-0.0011	0.0028	0.0107	-0.0273	-0.0182	0.0113	-0.0152	-0.0502	-0.0032
M64	NT	0.2206	0.4425	0.0415	-0.1024	-0.008	-0.0472	-0.0261	0.0475	0.0039	-0.04	-0.0324	0.0316	-0.0063	-0.0284	0.0917	-0.0348	-0.0236	-0.0334	-0.0345	-0.0467	0.082	0.0263	0.0308	0.0111	0.008	0.0137	-0.0036	-0.0152	-0.0204	-0.0022	0.0335	-0.0381	-0.0467	0.0235	0.0211	-0.0189	-0.0296	-0.0006	-0.031	-0.0118	-0.0277	-0.0133	0.0114	0.0194	0.0318	-0.0035	0.0132	-0.0013
M133	NT	0.173	0.4215	0.027	-0.106	-0.057	-0.0142	0.0653	0.0483	-0.0076	-0.0758	0.0171	0.0976	0.0337	0.1164	-0.1024	0.0266	-0.0579	0.0917	-0.0413	0.0354	0.0375	-0.0214	0.023	0.0318	-0.0437	0.0069	-0.0551	-0.0071	0.0464	-0.0052	-0.0201	0.0445	0.0219	0.0481	0.0179	0.0013	0.0712	0.0246	0.026	-0.0176	-0.014	0.0098	0.0192	-0.008	-0.0275	0.0045	0.003	-0.0025
M65	NT	0.209	-0.0589	0.1064	0.3581	-0.0611	0.0099	0.1231	0.0256	-0.3245	-0.0865	-0.055	-0.0669	0.2908	-0.0619	-0.0212	-0.183	-0.0349	-0.2072	-0.0274	0.0935	0.0073	0.1037	-0.0764	-0.068	0.023	-0.007	-0.0033	0.0351	0.0365	0.0197	-0.0306	0.0329	0.0218	0.0243	0.0038	-0.0149	0.0243	0.01	-0.0183	0.0071	-0.0103	0.0102	0.0003	0.0011	0.0008	-0.002	-0.0101	0.0013
M129	NT	0.241	0.1736	0.1439	0.1643	0.0986	0.0473	-0.0394	0.084	-0.0345	0.1446	-0.0016	-0.0661	0.0001	-0.1005	-0.1396	0.1777	0.0923	0.1919	0.0356	0.0327	0.0704	0.0901	-0.059	-0.2053	0.0196	-0.0518	0.1259	0.1281	-0.0014	0.0006	-0.0001	-0.019	-0.0561	-0.0177	0.0175	-0.0199	-0.0014	-0.001	-0.0143	-0.0107	0.0015	0.0231	0.0079	-0.0142	-0.0264	0.0056	0.0115	-0.0143
M126	NT	0.3173	0.3108	0.1248	0.0574	0.1053	0.0419	-0.0666	-0.027	0.0148	0.1586	-0.0438	-0.1037	0.0624	-0.1064	0.1056	0.0977	0.1022	-0.0528	0.0544	0.05	-0.007	0.0097	-0.0044	0.0754	0.0717	0.0011	-0.0431	-0.0699	-0.0054	0.0286	0.0511	0.0143	-0.0017	0.0236	0.0271	-0.0421	-0.0162	-0.0622	0.0319	0.0086	-0.0223	-0.0201	-0.03	0.0297	0.0351	-0.0025	-0.037	0.0299
M125	NT	0.3094	0.3263	0.0774	-0.0274	0.0026	0.0234	0.0233	-0.1078	0.0158	0	-0.0579	0.0536	0.0658	-0.0217	0.1944	0.0794	0.0738	0.0481	0.1253	0.0416	0.0247	-0.0145	0.0174	0.0308	0.0382	0.0276	-0.0719	0.0308	-0.0165	-0.0113	0.0185	0.006	-0.0206	0.0259	-0.0025	-0.0023	0.0734	0.081	-0.0912	0.0589	0.0312	-0.0296	0.0361	-0.0289	-0.0055	-0.0154	-0.0513	-0.0247
M124	NT	0.3359	-0.0402	-0.0308	0.0503	0.2445	0.0519	-0.2565	0.0484	0.0408	0.0457	-0.0652	-0.0725	-0.0882	0.0469	0.0545	-0.0216	-0.0342	-0.0791	-0.0749	0.0065	-0.063	-0.0373	0.0282	-0.012	-0.0745	0.0578	-0.0101	-0.0135	0.0569	0.063	-0.0824	0.0889	-0.0406	0.0973	-0.025	-0.0636	-0.0571	-0.0293	-0.0589	-0.0611	0.0647	-0.0182	-0.0002	-0.0018	-0.0817	-0.0028	0.0045	-0.0477
M121	NT	0.4765	-0.1362	-0.1221	-0.1945	-0.0147	0.0225	0.0277	-0.0635	-0.0032	0.0502	-0.0366	0.0231	0.0702	-0.0747	0.1632	0.0398	0.0181	0.0284	0.0634	0.0479	0.0532	0.0155	0.0042	0.0106	0.0321	0.0461	-0.055	0.0193	0.0095	0	0.0041	0.0137	-0.0515	0.0292	-0.007	-0.0208	0.0724	-0.0304	0.0539	-0.0294	0.0271	0.0074	-0.033	-0.0088	0.023	0.0062	0.0413	-0.0064
M66	NT	0.1321	-0.1214	0.1051	0.3642	-0.1321	-0.0112	0.2241	0.0435	-0.3575	-0.1375	0.0768	-0.0173	-0.2981	-0.0228	0.0903	0.1644	0.0853	0.047	-0.092	-0.1169	-0.0699	-0.0835	0.017	0.0283	-0.0176	0.0417	-0.0319	-0.0078	-0.0056	-0.0107	0.0056	0.0041	-0.0192	0.0235	-0.0017	-0.015	0.0161	-0.0171	0.0084	-0.0126	0.0114	-0.0062	-0.0053	0.0002	0.0069	-0.0045	0.0005	0.0018
M118	NT	0.3593	-0.4392	-0.1531	-0.2314	-0.109	-0.0317	0.0742	-0.016	-0.0349	0.0779	0.0449	-0.0813	-0.0008	0.0222	-0.0174	0.0416	0.0124	0.0008	-0.0683	-0.0232	0.0334	0.0204	0.0109	0.0665	-0.046	-0.0201	0.0801	-0.0668	-0.0816	0.0262	-0.0131	0.0389	0.0019	0.0114	-0.0176	0.0027	0.012	0.0117	-0.0295	0.0052	-0.0168	-0.0222	-0.0144	0.0239	-0.0004	-0.0335	-0.0456	0.0025
M116	NT	0.358	-0.297	-0.0806	0.0887	0.1807	0.0306	-0.1913	0.1327	0.0307	-0.0053	-0.0476	0.1258	-0.0875	0.1447	-0.0353	0.018	0.072	0.0011	0.0496	0.0166	-0.1278	-0.0436	-0.0237	-0.033	0.0517	-0.0551	0.0271	-0.0089	0.0362	0.0511	-0.0094	0.0435	0.0762	0.0691	-0.0066	-0.0247	0.0225	0.0306	-0.0426	0.0628	-0.0969	0.0428	0.0123	0.0337	0.0622	0.0138	0.0106	0.0552
M112	NT	0.1132	-0.1084	0.1082	0.2981	-0.0405	-0.0254	0.1103	0.0798	0.1134	0.3824	0.3729	0.2894	-0.0477	0.0251	0.0593	-0.0812	-0.1224	-0.0392	0.0313	-0.0054	-0.0084	0.0484	-0.0258	0.0174	0.0382	0.0188	-0.0061	-0.0156	-0.0126	-0.002	-0.0064	0.0022	-0.0305	-0.0024	0.0067	-0.0034	-0.0067	-0.0006	-0.0051	-0.0018	0.01	-0.0032	0.0066	-0.0012	-0.0099	0.0007	-0.0035	-0.0066
M110	NT	0.3794	-0.2169	-0.0406	0.1282	0.0713	0.0306	-0.0856	0.0904	-0.1496	-0.1116	-0.0699	0.0866	-0.0866	0.0643	0.0219	0.0042	-0.0877	0.1001	0.1394	0.113	0.2075	0.1106	0.0679	0.1054	-0.0586	0.0164	-0.014	-0.0597	0.005	-0.031	-0.0181	-0.0136	0.0939	-0.0983	0.0083	-0.0353	-0.1129	-0.0263	0.0218	-0.0082	-0.0063	0.0166	0.0095	0.0055	-0.0046	0.0164	-0.0054	-0.004
M69	NT	0.2174	0.3507	0.0725	-0.0877	-0.0993	-0.0823	0.0639	-0.045	0.0285	-0.0193	-0.0498	0.1197	0.0358	-0.0145	0.222	-0.0072	0.0517	0.0003	0.06	-0.0252	-0.1066	-0.0759	-0.0631	-0.082	-0.0505	-0.0616	0.1406	-0.0166	0.0101	0.0397	-0.0473	0.043	0.1597	-0.0802	-0.0391	0.0264	0.0107	-0.011	0.0531	-0.0179	-0.0068	0.0077	0.0221	-0.0134	-0.0414	0.002	-0.0004	-0.0187
M137	NT	0.2109	-0.1347	0.1135	0.317	-0.0024	-0.0037	0.0096	-0.0098	0.0834	-0.0259	-0.0456	0.0527	0.4352	0.1419	-0.0544	0.0513	0.0234	0.1518	-0.04	-0.1295	-0.0643	-0.1347	0.0783	0.0624	-0.0501	0.0398	0.0025	-0.031	-0.0482	-0.015	0.011	-0.0412	-0.0313	-0.013	-0.0227	-0.0277	-0.0442	-0.0176	-0.0046	-0.0183	0.0129	-0.0143	0.0076	0.0099	0.0065	0.0101	0.0199	0.0068
M49	NT	0.182	0.4258	0.0515	-0.0818	0.0403	0.0304	0.044	-0.0561	-0.0265	0.0385	0.0557	-0.0868	-0.0018	0.0099	-0.1203	0.0192	0.076	-0.0169	0.0436	0.0373	-0.0936	0.0341	-0.0349	0.0713	0.129	-0.0204	-0.0179	-0.0606	-0.0038	-0.0142	-0.0279	-0.0144	-0.038	-0.0188	0.0434	-0.0053	-0.0776	-0.0256	0.0289	-0.0506	-0.0133	0.0214	-0.0288	0.0104	0.0002	0.0178	-0.0049	-0.0054
M4	T	-0.3346	-0.0426	-0.0035	-0.0466	0.065	0.0384	-0.0114	0.0449	0.0165	-0.04	-0.0179	0.1226	-0.0032	-0.2196	0.0077	-0.1127	0.1149	0.111	-0.0608	-0.0022	-0.038	0.0647	-0.0181	-0.0302	-0.0391	-0.0499	-0.0748	-0.0552	-0.0782	-0.0696	-0.1117	-0.0022	0.015	0.0342	-0.0115	-0.0393	-0.029	0.0454	-0.0152	-0.0251	0.0033	-0.021	0.0295	0.042	0.0087	-0.0581	0.0455	-0.0173
M1	T	-0.1859	-0.2343	0.4615	-0.102	-0.0754	0.0608	-0.065	0.0012	-0.0065	0.0111	-0.0501	0.0054	-0.0153	0.0131	-0.0138	0.0421	-0.0612	-0.0098	-0.043	0.0272	0.0141	-0.0334	-0.0176	-0.097	0.0835	0.0785	-0.0274	-0.0437	-0.0507	-0.0155	0.0285	0.1468	-0.0061	-0.0963	-0.0634	-0.0293	-0.0468	0.1042	0.0013	-0.0247	-0.0177	-0.0759	-0.0412	-0.0388	0.0332	0.0233	0.0065	0.0306
M6	T	-0.3389	0.0236	-0.2395	0.0318	0.0911	0.1449	0.0865	-0.018	-0.0005	-0.0135	0.0272	0.0006	0.012	0.0193	0.0571	0.0214	-0.0468	0.0169	-0.0686	0.1215	0.0097	-0.0685	-0.0023	-0.0102	-0.0166	-0.1301	-0.0397	0.0406	-0.042	-0.0577	0.0396	0.0708	-0.0093	-0.0039	-0.0437	0.0534	0.0017	-0.0516	-0.0055	-0.0246	-0.0652	-0.0573	0.0434	0.0476	-0.0422	0.0571	-0.005	-0.0138
M33	T	-0.2862	-0.023	-0.1781	0.09	-0.0264	0.1405	0.0766	-0.0997	0.019	0.1153	-0.2442	0.0892	-0.0271	-0.0124	-0.0211	0.1188	-0.1178	-0.0816	-0.0035	-0.0833	-0.0328	0.0739	0.1064	-0.0371	0.0321	-0.1191	-0.0428	-0.0433	0.0146	0.0058	-0.0098	-0.0213	0.024	-0.0348	0.037	0.0202	0.0376	0.0148	-0.0528	-0.0503	0.0757	0.0275	-0.0296	0.0036	-0.0446	0.0219	-0.0182	0.0675
M7	T	-0.3099	0.0046	-0.1058	-0.0407	0.1451	0.1328	0.1102	0.0495	0.0098	-0.0863	0.0994	0.0349	0.0135	-0.077	-0.0391	-0.0207	0.0626	-0.0396	0.0343	0.0793	0.0034	-0.0672	0.0881	-0.0507	-0.0781	0.1304	0.0681	-0.0562	0.0253	0.1347	0.128	-0.0118	-0.0347	-0.0067	0.0384	0.0291	-0.0104	0.0863	0.0155	-0.0589	0.0043	0.0485	0.0391	0.0147	-0.0087	0.0512	-0.0386	-0.0258
M5	T	-0.3205	0.0286	-0.1204	-0.0072	0.2011	-0.1379	0.056	-0.0424	-0.0098	0.0124	-0.0442	0.0752	-0.0164	-0.1026	-0.0398	-0.072	0.069	0.0269	-0.0073	0.031	-0.006	-0.0323	0.0013	0.0067	-0.0233	0.0266	-0.0441	0.0118	-0.0616	-0.0227	-0.0778	-0.0077	-0.0468	-0.0558	0.0016	0.0079	0.0494	-0.0861	-0.003	-0.082	-0.0607	-0.0184	0.0197	-0.0257	-0.0145	0.0113	-0.0565	0.0598
M32	T	-0.2144	-0.2049	0.372	-0.091	-0.0024	0.0414	-0.0043	-0.0128	-0.0081	0.0169	-0.0228	0.0397	0.0136	-0.0408	-0.0278	0.0318	0.012	-0.0509	0.13	-0.0486	-0.0229	0.0156	-0.1469	0.0068	-0.2268	-0.1028	-0.0289	-0.0675	0.0749	-0.1007	0.1565	-0.012	-0.0211	0.0852	0.025	0.0077	-0.0286	-0.0092	0.003	-0.0129	-0.014	-0.0023	-0.0295	-0.0016	-0.0194	-0.0257	0.0025	0.0106
M23	T	-0.1776	-0.2133	0.3953	-0.0885	-0.1008	0.0942	-0.101	-0.0635	-0.0307	0.014	0.0005	0.0252	-0.0157	-0.008	0.0195	-0.0215	0.0125	-0.0111	-0.0987	0.1656	0.0117	-0.0956	0.1029	0.0054	0.0897	0.0277	0.1668	-0.0838	0.1278	-0.1705	-0.0404	-0.0739	-0.0367	0.0241	-0.0211	0.009	0.0375	-0.0375	-0.0006	0.022	0.0258	0.0258	0.0345	0.0122	-0.0116	-0.0077	-0.011	0.0149
M3	T	-0.2918	0.0235	-0.1364	0.0108	0.05	-0.2478	0.0432	0.1045	0.0593	-0.0863	0.0051	0.0219	0.0235	-0.0961	0.0156	0.0443	-0.0047	0.0302	-0.0294	0.1048	-0.1487	0.0945	0.006	0.1161	0.0118	0.0229	0.0267	0.0395	0.0614	-0.004	0.0777	0.0407	-0.0033	-0.0977	-0.0446	-0.0124	0.0112	0.0309	-0.0692	-0.0094	0.067	0.0707	-0.0179	0.0592	0.0131	-0.0562	0.0313	0.0103
M10	T	-0.2591	-0.0406	0.1331	-0.0601	0.0046	-0.0539	0.0963	0.2429	0.1381	-0.1173	-0.1035	0.0685	0.0447	-0.1156	0.0031	0.066	-0.1114	-0.0193	-0.0653	-0.1509	0.0472	0.0346	0.0571	0.0116	0.1025	-0.0457	0.016	-0.0155	0.0217	-0.0315	-0.0039	0.1062	-0.0147	0.0292	0.1142	-0.0363	0.0006	-0.0205	0.0456	0.0612	-0.0337	0.0377	0.0326	-0.0083	-0.0129	0.0127	-0.0181	-0.0547
M11	T	-0.2813	-0.108	0.2371	-0.1262	0.0925	0.0213	0.0138	0.0394	-0.0147	-0.0885	0.0888	0.0179	0.0253	-0.0266	-0.0892	0.0409	0.0182	-0.0289	0.0865	-0.1272	0.0395	0.0932	0.0513	0.0066	0.1485	0.0268	-0.0106	0.0234	0.0401	0.067	0.0565	-0.0677	0.1061	0.0527	-0.1598	0.0307	0.0218	-0.0667	-0.0052	-0.0444	0.0043	-0.0748	0.0183	0.0332	-0.0299	-0.0177	0.0218	-0.0207
M12	T	-0.2988	0.0195	-0.1012	-0.0233	0.1761	0.0279	0.2011	0.0823	0.0662	-0.0484	0.0252	-0.0582	-0.0133	0.0304	-0.0202	0.0367	0.0132	-0.1201	0.1555	-0.0236	0.0144	-0.0267	0.0013	0.0763	-0.0209	0.0247	0.0856	0.0994	-0.0049	-0.0661	-0.0963	0.008	0.0193	0.0844	-0.0039	-0.0299	-0.0366	0.0396	0.0297	-0.0012	0.0697	-0.0326	0.058	-0.08	0.0498	0.0167	0.0167	0.0629
M13	T	-0.0379	-0.1483	0.2297	0.1079	-0.1209	0.0146	0.2928	0.1526	0.199	0.1392	-0.2864	-0.1816	-0.1429	0.1952	0.0438	-0.2129	0.0831	0.1094	0.0089	0.0435	-0.0325	0.082	0.0209	-0.0012	-0.0019	0.0301	-0.0052	0.0103	0.0029	0.029	0.0329	-0.0213	-0.0152	0.0195	-0.0107	0.0244	0.0074	-0.0047	0.0216	-0.0067	0.0011	-0.0198	0.0063	0.0207	0.0025	0.0008	-0.0016	-0.0084
M14	T	-0.3122	0.0068	-0.0658	-0.0516	0.1461	0.0334	0.0136	-0.0237	-0.0377	-0.0285	0.163	-0.181	0.0426	0.1687	0.1289	-0.0321	-0.0188	0.0534	-0.0153	-0.0216	0.0507	-0.0199	-0.0309	0.0078	0.0431	-0.0947	0.0116	0.0185	-0.0095	-0.049	-0.008	0.0066	-0.0008	0.0047	0.0307	-0.0063	0.0114	0.0312	-0.0167	-0.0772	-0.0301	0.0596	0.0183	0.0056	0.051	-0.0439	0.0088	-0.0214
M15	T	-0.3182	-0.0503	0.0693	-0.0931	0.0822	0.0457	-0.0511	-0.0121	-0.0492	-0.0433	0.1816	-0.1591	0.0254	0.1277	0.0832	-0.1065	0.0421	0.0569	0.0064	-0.0765	0.0536	0.001	0.0368	-0.0523	0.0244	-0.0586	-0.0131	-0.0207	0.0291	0.0317	0.044	0.087	0.0003	-0.0825	0.0775	-0.0248	0.0094	-0.0463	-0.0453	0.0317	0.0639	-0.0219	-0.0115	-0.0489	-0.0352	-0.0316	0.0183	0.0337
M16	T	-0.164	-0.2315	0.435	-0.0957	-0.0821	0.0698	-0.0672	-0.0376	-0.0341	0.0063	-0.0025	0.0718	-0.0165	-0.0505	-0.0065	-0.0146	0.0273	-0.026	-0.0471	0.0391	0.0047	-0.046	0.0601	0.1282	-0.0573	-0.1826	-0.0224	0.1273	0.0574	0.2042	-0.062	-0.0593	-0.0716	-0.0597	0.0115	-0.0092	-0.0118	-0.0072	0.0095	0.0225	-0.0074	-0.0158	0.0193	-0.0198	0.0405	0.0003	0.0032	-0.0101
M17	T	-0.2917	-0.0524	0.012	-0.0199	0.1225	-0.3628	-0.0356	-0.1025	-0.0505	0.02	-0.0093	-0.0141	0.0072	0.0271	0.0429	0.0043	-0.0304	0.0583	-0.0566	-0.024	-0.035	0.0992	-0.0425	-0.0053	-0.0172	0.042	0.0447	-0.0946	0.092	0.031	0.0141	-0.0456	0.0223	0.0004	0.0645	0.0188	0.0274	-0.0146	-0.0499	-0.0077	-0.0552	-0.0697	0.0165	-0.0641	0.0351	0.0557	0.0044	-0.0054
M18	T	-0.3599	-0.0515	-0.0366	-0.0486	0.0259	0.0399	-0.0998	-0.1665	-0.1062	0.0432	0.0296	0.0131	0.0029	0.0526	0.0013	-0.0514	0.037	0.0303	0.0272	-0.0612	-0.0375	0.0958	0.091	-0.0878	-0.0532	0.0737	-0.0552	0.0153	-0.0642	0.0054	0.0322	0.0546	-0.0148	0.0187	-0.0354	0.0195	-0.0033	-0.0879	0.0347	0.1201	0.0261	0.0729	0.071	0.0353	0.0195	0.005	-0.0306	0.022
M19	T	-0.2664	0.0816	-0.2707	0.0951	-0.1822	-0.1869	-0.1586	-0.0051	-0.0084	0.0437	-0.0748	0.0167	-0.0121	-0.0201	-0.0463	-0.0078	0.0048	0.0259	-0.0169	-0.0094	0.0356	-0.0155	-0.056	0.0316	0.0205	0.0812	0.0504	0.0117	0.0309	0.0598	0.0144	-0.0188	-0.0187	0.0273	0.041	-0.0335	-0.0101	-0.0127	0.0481	0.0073	-0.0173	-0.0315	0.0302	-0.0429	-0.0663	-0.0712	-0.0101	0.0305
M2	T	-0.3468	0.0575	-0.2107	0.0048	0.0456	0.0209	0.0544	0.1196	0.0562	-0.0736	0.0349	0.0031	0.0192	-0.0617	0.0032	0.0315	-0.0041	0.0269	-0.0165	0.1041	-0.0562	-0.0039	-0.049	0.0204	-0.0465	0.0198	0.0208	0.037	-0.0038	-0.0303	-0.0066	0.0036	-0.019	-0.0175	-0.0144	-0.0007	-0.0183	-0.0629	-0.0217	0.1189	0.0463	-0.083	-0.0827	-0.0018	0.0179	0.0582	-0.0014	-0.0311
M20	T	-0.2616	-0.045	-0.0362	0.0319	-0.3518	-0.0422	-0.2309	0.0859	0.0135	0.0139	0.0152	-0.0657	-0.0161	0.0059	-0.0608	0.0145	0.0437	-0.0782	0.1649	-0.0431	0.0211	-0.0469	-0.0422	0.0245	-0.0294	0.0557	0.0049	0.0562	-0.0098	-0.0314	-0.0311	0.0662	-0.0275	-0.0618	0.0672	-0.0003	0.0553	0.0049	-0.012	-0.0451	0.0063	-0.0516	0.0551	0.1174	0.0097	0.0215	0.012	0.0076
M21	T	-0.2841	-0.1015	0.2105	-0.0886	0.1035	-0.0187	0.0802	0.1004	0.0581	-0.0539	-0.0041	-0.0843	0.0076	0.0716	0.0165	0.0758	-0.0657	-0.0492	0.088	-0.0496	0.0356	-0.0545	-0.1692	-0.0292	-0.0213	0.0715	-0.0737	-0.0765	0.0043	0.0333	-0.1375	-0.0786	-0.0712	-0.0829	-0.0771	-0.0176	0.0358	-0.0074	-0.008	0.0479	-0.0279	0.0879	-0.0234	0.0153	-0.0442	-0.0038	-0.0304	-0.0089
M22	T	-0.3079	0.0685	-0.2523	0.0302	0.1134	0.1357	0.0736	-0.0506	-0.0247	0.0042	0.0441	-0.0271	0.0214	0.0713	0.0347	0.0529	-0.0385	-0.0135	-0.0056	0.0298	0.0034	-0.0098	0.0437	-0.0746	-0.0013	0.0112	0.0228	-0.0568	0.0252	0.0506	-0.047	-0.1093	0.0307	-0.0018	0.09	-0.0345	0.0207	0.0642	0.0633	0.0569	-0.0197	-0.0825	-0.056	0.0947	-0.0189	-0.044	0.0397	0.0131
M8	T	-0.2567	0.0999	-0.2997	0.0794	-0.1429	0.0684	-0.082	0.1042	0.0357	-0.0298	0.0302	-0.0338	0.0197	-0.0112	0.0467	-0.0204	-0.0175	0.0869	-0.1039	0.0299	0.081	-0.0628	-0.1559	0.0706	0.0793	-0.0487	-0.0139	0.0124	0.0271	0.0452	0.0743	0.0016	0.006	0.0539	-0.0777	-0.0036	-0.0307	0.0131	0.0305	0.0143	0.0114	0.0354	-0.0139	-0.0191	-0.0398	0.0231	-0.0084	0.0661
M24	T	-0.2917	0.0169	-0.2886	0.1081	-0.0384	0.2134	0.0489	-0.0813	0.0044	0.0882	-0.1108	0.0308	-0.034	-0.0074	-0.0321	-0.0026	0.012	-0.102	0.0706	-0.0196	0.0134	-0.0632	0.0605	0.0485	0.0025	0.0673	0.0561	0.0459	-0.0073	-0.0296	0.0515	0.0229	-0.0139	-0.0552	-0.0262	-0.0152	0.0016	-0.0449	-0.0626	0.0168	-0.1237	0.0234	-0.0329	-0.0763	-0.003	-0.0684	0.0594	-0.0495
M25	T	-0.322	-0.1152	0.1565	-0.0915	0.0591	-0.0578	-0.1014	-0.171	-0.1061	0.0358	0.0164	0.0221	0.0126	0.0258	0.0407	-0.0414	0.0345	0.044	-0.0009	-0.046	-0.0641	0.114	0.0626	0.099	-0.015	0.0428	0.0245	0.1245	-0.0371	-0.0481	-0.0266	0.0216	-0.019	0.0397	-0.013	-0.0029	-0.0056	0.1109	0.0796	0.0139	-0.0538	0.0301	-0.0807	-0.0018	-0.0786	0.0443	0.0044	0.003
M26	T	-0.1643	0.0202	-0.1502	0.1056	-0.3134	-0.1149	-0.1721	0.2182	0.0827	-0.0678	0.1362	-0.1474	0.0294	-0.0308	0.0563	0.0289	0.0527	-0.0441	0.0933	0.0595	-0.0655	0.0405	0.1875	-0.0867	-0.0253	-0.0821	-0.0729	-0.0648	-0.0456	-0.0161	-0.0339	-0.0744	0.0073	0.0419	-0.0336	0.0228	-0.0055	0.0169	-0.0065	-0.0132	-0.0327	0.0226	-0.0373	-0.075	-0.0091	0.024	-0.0077	-0.0115
M27	T	-0.3262	0.0174	-0.2549	0.0769	-0.0893	0.0062	-0.1063	-0.1489	-0.0622	0.1153	-0.074	-0.0446	-0.004	0.0941	0.0519	0.029	-0.044	0.0052	-0.0118	-0.0871	0.0356	0.0369	-0.0836	0.0474	0.019	-0.0255	0.0531	0.0271	0.0287	-0.0273	-0.0215	-0.0432	0.021	0.011	-0.0307	0.0054	-0.014	0.0261	-0.0218	-0.0223	0.0343	0.0213	0.0088	0.0275	0.0435	0.0602	-0.0245	-0.0741
M28	T	-0.1495	-0.0617	0.0205	0.0705	0.0985	-0.4772	0.0833	-0.1405	-0.032	0.0753	-0.0689	0.0339	-0.0571	0.044	-0.1143	-0.0214	0.0466	-0.0733	0.0585	0.0672	0.1407	-0.1982	0.0589	-0.0673	0.0503	-0.093	-0.0468	-0.0022	-0.044	-0.0004	0.0344	0.0252	0.0062	0.0385	-0.0208	-0.0087	-0.0351	0.0184	0.0128	0.0279	0.0426	0.0226	-0.0354	0.0309	-0.001	-0.0064	0.0197	-0.0313
M29	T	-0.242	-0.1831	0.347	-0.1086	-0.0427	0.0305	-0.0498	0.0235	0.0059	-0.0092	-0.012	-0.0077	0.0037	0.012	0.0143	0.0566	-0.0936	-0.0079	-0.0585	0.1101	-0.0414	-0.0515	-0.0658	0.0174	0.0261	0.0918	-0.0143	0.0859	-0.2014	0.0314	0.0194	-0.0667	0.1397	0.0671	0.1243	0.0368	-0.0065	-0.0548	-0.0531	-0.0248	0.0197	0.042	-0.0209	-0.0068	-0.0099	-0.0078	0.0047	-0.0057
M30	T	-0.3728	-0.0098	-0.1176	-0.0132	-0.0481	0.0149	-0.0588	-0.0528	-0.0265	0.031	-0.0754	0.0338	0.0027	0.0538	0.0029	0.1247	-0.1387	-0.0032	-0.0661	0.0759	-0.057	0.0562	-0.0382	-0.0872	-0.0226	0.0177	-0.054	-0.0348	-0.017	0.0334	0.0008	-0.0089	-0.052	0.02	-0.0522	0.0176	-0.04	0.0141	0.0644	-0.019	0.0136	-0.0124	0.0554	-0.0372	0.0926	-0.0556	-0.0015	-0.0175
M9	T	-0.3221	-0.0221	-0.1242	0.0269	-0.0552	0.1925	-0.0621	-0.0167	-0.0129	0.0328	-0.0321	0.0989	-0.0227	-0.1503	-0.0741	-0.1549	0.1505	0.0757	-0.0096	-0.0836	0.0909	-0.0674	-0.0627	0.0086	0.0366	0.0253	-0.0303	-0.0848	0.0187	0.0244	-0.0255	-0.0082	0.066	0.0148	0.0181	0.0037	0.016	0.0281	-0.0198	0.0037	0.0491	0.0249	-0.0425	-0.0332	0.0464	0.02	-0.0152	-0.0228
[truncated: 16 more columns]
