# Supplementary material for: Airway Microbiota in Patients With Synchronous Multiple Primary Lung Cancer: The Bacterial Topography of the Respiratory Tract
Source: Front Oncol. 2022 Apr 12;12:811279. doi: 10.3389/fonc.2022.811279 (PMC9041701; doi:10.3389/fonc.2022.811279)
Supplement: Supplementary file 4 [file Table_2.xls]

## Sheet: biomarker (7)
genus	NT	T
Pseudomonas	0.272655	4.43659e-05
Fusobacterium	0.024792	0.131911
Prevotella	0.125574	0.000854455
Leptotrichia	0.0186317	0.107431
Rothia	0.00776416	0.079185
Veillonella	0.0794403	0.00202276
Streptococcus	0.0543375	0.00200961
Campylobacter	0.00799768	0.0307111
Peptostreptococcus	0.00067741	0.0358017
Ruminococcus	0.0174525	0.0118424
Others	0.333585	0.464102
Unknown	0.0570935	0.134084
